# Supplementary material for: First Evidence of Phylloscopus collybita abietinus in Sicily: A Morphological and Molecular Perspective
Source: Animals (Basel). 2025 Dec 31;16(1):112. doi: 10.3390/ani16010112 (PMC12785129; doi:10.3390/ani16010112)
Supplement: Supplementary file 1 [file animals-16-00112-s001.zip]

Archive with 1 entries (1 files):
- animals-4025684-supplementary.xlsx
