# Supplementary material for: First Evidence of Phylloscopus collybita abietinus in Sicily: A Morphological and Molecular Perspective
Source: Animals (Basel). 2025 Dec 31;16(1):112. doi: 10.3390/ani16010112 (PMC12785129; doi:10.3390/ani16010112)
Supplement: Supplementary file 1 [file animals-16-00112-s001.zip › animals-4025684-supplementary.xlsx]

## Sheet: Foglio1
Supplementary Table S1 - Phylloscopus collybita ND2 haplotypes used in this study with accession number of the sequences deposited in GenBank
Haplotype	Number of sequences	Individuals	Reference	Accession number (from this study)
H1	3	LP35	This study	PX512574
		LP51	This study
		LP56	This study
H2	1	LP28	This study	PX512575
H3	1	LP29	This study	PX512576
H4	2	LP26	This study	PX512577
		LP27	This study
H5	1	LP30	This study	PX512578
H6	1	LP31	This study	PX512579
H7	1	LP03	This study	PX512580
H8	1	LP22	This study	PX512581
H9	1	LP07	This study	PX512582
H10	1	LP12	This study	PX512583
H11	1	LP13	This study	PX512584
H12	1	LP16	This study	PX512585
H13	1	LP20	This study	PX512586
H14	1	LP10	This study	PX512587
H15	1	LP21	This study	PX512588
H16	1	LP23	This study	PX512589
H17	1	LP11	This study	PX512590
H18	1	LP18	This study	PX512591
H19	1	LP19	This study	PX512592
H20	1	LP17	This study	PX512593
H21	2	LP04	This study	PX512594
		LP05	This study
H22	1	LP09	This study	PX512595
H23	1	LP01	This study	PX512596
H24	1	LP24	This study	PX512597
H25	1	LP32	This study	PX512598
H26	1	LP15	This study	PX512599
H27	1	LP02	This study	PX512600
H28	1	LP06	This study	PX512601
H29	1	LP33	This study	PX512602
H30	1	LP34	This study	PX512603
H31	1	LP36	This study	PX512604
H32	1	LP37	This study	PX512605
H33	1	LP08	This study	PX512606
H34	1	LP14	This study	PX512607
H35	1	LP25	This study	PX512608
H36	1	LP38	This study	PX512609
H37	1	LP39	This study	PX512610
H38	1	LP40	This study	PX512611
H39	1	LP41	This study	PX512612
H40	1	LP42	This study	PX512613
H41	1	LP43	This study	PX512614
H42	3	LP44	This study	PX512615
		LP72	This study
		MK113594	Raković et al., 2019
H43	1	LP47	This study	PX512616
H44	1	LP48	This study	PX512617
H45	1	LP49	This study	PX512618
H46	1	LP50	This study	PX512619
H47	1	LP52	This study	PX512620
H48	1	LP53	This study	PX512621
H49	1	LP54	This study	PX512622
H50	1	LP55	This study	PX512623
H51	1	LP57	This study	PX512624
H52	1	LP58	This study	PX512625
H53	1	LP59	This study	PX512626
H54	1	LP60	This study	PX512627
H55	1	LP61	This study	PX512628
H56	1	LP62	This study	PX512629
H57	1	LP63	This study	PX512630
H58	1	LP65	This study	PX512631
H59	1	LP66	This study	PX512632
H60	1	LP67	This study	PX512633
H61	4	LP68	This study	PX512634
		LP69	This study
		LP85	This study
		MK113490	Raković et al., 2019
H62	1	LP70	This study	PX512635
H63	1	LP71	This study	PX512636
H64	1	LP73	This study	PX512637
H65	1	LP74	This study	PX512638
H66	1	LP75	This study	PX512639
H67	1	LP76	This study	PX512640
H68	1	LP77	This study	PX512641
H69	1	LP78	This study	PX512642
H70	1	LP79	This study	PX512643
H71	1	LP81	This study	PX512644
H72	1	LP82	This study	PX512645
H73	1	LP83	This study	PX512646
H74	1	LP84	This study	PX512647
H75	1	MK113483	Raković et al., 2019
H76	1	MK113590	Raković et al., 2019
H77	1	MK113562	Raković et al., 2019
H78	1	MK113712	Raković et al., 2019
H79	1	MK113626	Raković et al., 2019
H80	1	MK113588	Raković et al., 2019
H81	1	MK113553	Raković et al., 2019
H82	1	MK113549	Raković et al., 2019
H83	1	MK113527	Raković et al., 2019
H84	1	MK113522	Raković et al., 2019
H85	1	MK113655	Raković et al., 2019
H86	1	MK113507	Raković et al., 2019
H87	1	MK113525	Raković et al., 2019
H88	1	MK113657	Raković et al., 2019
H89	1	MK113667	Raković et al., 2019
H90	1	MK113658	Raković et al., 2019
H91	1	MK113547	Raković et al., 2019
H92	1	MK113670	Raković et al., 2019
H93	1	MK113575	Raković et al., 2019
H94	1	EU481500	Raković et al., 2019
H95	1	MK113579	Raković et al., 2019
H96	1	MK113685	Raković et al., 2019
H97	1	MK113693	Raković et al., 2019
H98	5	MK113568	Raković et al., 2019
		MK113573	Raković et al., 2019
		MK113574	Raković et al., 2019
		MK113569	Raković et al., 2019
		MK113570	Raković et al., 2019
H99	5	MK113616	Raković et al., 2019
		MK113617	Raković et al., 2019
		MK113618	Raković et al., 2019
		MK113619	Raković et al., 2019
		MK113620	Raković et al., 2019
H100	1	MK113503	Raković et al., 2019
H101	1	MK113504	Raković et al., 2019
H102	1	MK113505	Raković et al., 2019
H103	1	MK113501	Raković et al., 2019
H104	1	MK113500	Raković et al., 2019
H105	2	MK113557	Raković et al., 2019
		MK113559	Raković et al., 2019
H106	1	MK113556	Raković et al., 2019
H107	1	MK113555	Raković et al., 2019
H108	1	MK113558	Raković et al., 2019
H109	1	MK113672_LG_OUTGROUP	Raković et al., 2019
H110	2	MK113673_LG_OUTGROUP	Raković et al., 2019
		MK113674_LG_OUTGROUP	Raković et al., 2019
